# Supplementary material for: Fibroblast Growth Factor 23 and Cardiovascular Risk in Diabetes Patients—Cardiologists Be Aware
Source: Metabolites. 2022 May 30;12(6):498. doi: 10.3390/metabo12060498 (PMC9254740; doi:10.3390/metabo12060498)
Supplement: Supplementary file 1 [file metabolites-12-00498-s001.zip]

Archive with 1 entries (1 files):
- metabolites-1714181-supplementary.pdf
